# Supplementary material for: Content Differences of Active Ingredients in Different Flower Colors of Carthamus tinctorius L. and Their α-Glucosidase Inhibitory Effects Based on Network Pharmacology and Molecular Docking
Source: Curr Issues Mol Biol. 2026 Jul 22;48(7):746. doi: 10.3390/cimb48070746 (PMC13407395; doi:10.3390/cimb48070746)
Supplement: Supplementary file 1 [file cimb-48-00746-s001.zip]

Archive with 3 entries (3 files):
- Supplementary Table S3..xlsx
- Supplementary Table S2..xlsx
- Supplementary Table S1.xlsx
