# Supplementary material for: Content Differences of Active Ingredients in Different Flower Colors of Carthamus tinctorius L. and Their α-Glucosidase Inhibitory Effects Based on Network Pharmacology and Molecular Docking
Source: Curr Issues Mol Biol. 2026 Jul 22;48(7):746. doi: 10.3390/cimb48070746 (PMC13407395; doi:10.3390/cimb48070746)
Supplement: Supplementary file 1 [file cimb-48-00746-s001.zip › Supplementary Table S3..xlsx]

## Sheet: Sheet1
Table S3. Kaempferol-3-O-rutinoside standard curve data
Concentration	Peak area
μg/mL
6.55	7150
10.08	9330
30.2	21761
60.4	38875
80.64	49372
100.8	62456
131.04	81416
