# Supplementary material for: Content Differences of Active Ingredients in Different Flower Colors of Carthamus tinctorius L. and Their α-Glucosidase Inhibitory Effects Based on Network Pharmacology and Molecular Docking
Source: Curr Issues Mol Biol. 2026 Jul 22;48(7):746. doi: 10.3390/cimb48070746 (PMC13407395; doi:10.3390/cimb48070746)
Supplement: Supplementary file 1 [file cimb-48-00746-s001.zip › Supplementary Table S2..xlsx]

## Sheet: Sheet1
Table S2. Kaempferol standard curve data
Concentration	Peak area
μg/mL
6.12	381778
10.2	635460
20.4	1468533
30.6	2250518
40.8	3256351
61.2	4889845
71.4	5651670
