# Supplementary material for: Content Differences of Active Ingredients in Different Flower Colors of Carthamus tinctorius L. and Their α-Glucosidase Inhibitory Effects Based on Network Pharmacology and Molecular Docking
Source: Curr Issues Mol Biol. 2026 Jul 22;48(7):746. doi: 10.3390/cimb48070746 (PMC13407395; doi:10.3390/cimb48070746)
Supplement: Supplementary file 1 [file cimb-48-00746-s001.zip › Supplementary Table S1.xlsx]

## Sheet: Sheet1
Table S1. HSYA standard curve data
Concentration	Peak area
μg/mL
4.95	40690
72.2	3819521
98.9	5419946
197.8	11362325
296.7	16724264
